# Supplementary material for: Low CRB-65 Scores Effectively Rule out Adverse Clinical Outcomes in COVID-19 Irrespective of Chest Radiographic Abnormalities
Source: Biomedicines. 2023 Aug 30;11(9):2423. doi: 10.3390/biomedicines11092423 (PMC10525183; doi:10.3390/biomedicines11092423)
Supplement: Supplementary file 1 [file biomedicines-11-02423-s001.zip]

Archive with 1 entries (1 files):
- biomedicines-2561429-supplementary.pdf
